# Supplementary material for: Predictive Models of Gas/Particulate Partition Coefficients (KP) for Polycyclic Aromatic Hydrocarbons and Their Oxygen/Nitrogen Derivatives
Source: Molecules. 2022 Nov 6;27(21):7608. doi: 10.3390/molecules27217608 (PMC9657024; doi:10.3390/molecules27217608)
Supplement: Supplementary file 1 [file molecules-27-07608-s001.zip]

Archive with 1 entries (1 files):
- molecules-1959553-supplementary.pdf
